# Supplementary material for: Black Truffle Aroma Evaluation: SPME-GC-MS vs. Sensory Experts
Source: Foods. 2024 Mar 9;13(6):837. doi: 10.3390/foods13060837 (PMC10969277; doi:10.3390/foods13060837)
Supplement: Supplementary file 1 [file foods-13-00837-s001.zip]

Archive with 1 entries (1 files):
- foods-2892462-supplementary.pdf
